# Supplementary material for: Synthesis and Antinociceptive Effect of Some Thiazole-Piperazine Derivatives: Involvement of Opioidergic System in the Activity
Source: Molecules. 2021 Jun 2;26(11):3350. doi: 10.3390/molecules26113350 (PMC8199615; doi:10.3390/molecules26113350)
Supplement: Supplementary file 1 [file molecules-26-03350-s001.zip]

Archive with 1 entries (1 files):
- molecules-1203253-SI.pdf
